# Supplementary material for: A novel incomplete hesitant fuzzy information supplement and clustering method for large-scale group decision-making
Source: PeerJ Comput Sci. 2024 Jan 16;10:e1803. doi: 10.7717/peerj-cs.1803 (PMC10807752; doi:10.7717/peerj-cs.1803)
Supplement: Supplemental Information 3 [file peerj-cs-10-1803-s003.zip]

Archive with 20 entries (19 files):
- file/
- file/AttributeDistance.m
- file/AvgConsistency.m
- file/Clusting.m
- file/CollaborativeFiltering.m
- file/FCM.m
- file/FillLostValue.m
- file/GlobalBelief.m
- file/HFSs.xlsx
- file/IsDirTrust.m
- file/IsIncomplete.m
- file/KAvgConsistency.m
- file/SN.xlsx
- file/Zhang.m
- file/drawClusting.m
- file/findPath.m
- file/getCreditScore.m
- file/getSourceData.m
- file/main.m
- file/trustAggregation.m
