# Supplementary material for: A novel incomplete hesitant fuzzy information supplement and clustering method for large-scale group decision-making
Source: PeerJ Comput Sci. 2024 Jan 16;10:e1803. doi: 10.7717/peerj-cs.1803 (PMC10807752; doi:10.7717/peerj-cs.1803)
Supplement: Supplemental Information 3 [file peerj-cs-10-1803-s003.zip › file/AvgConsistency.m]

% %Calculate the average consensus index of the K-th group
function avgConsistency = AvgConsistency( cluster, Dham )
    [row,~] = size(cluster);
    Ds = [];
    for i = 1 : row
        sumD = 0;
        for j = 3 : cluster(i,1)
            center = cluster(i,2); %Cluster center
            sumD = sumD + Dham(center, cluster(i,j));
        end
        D = sumD / (cluster(i,1) - 1);
        Ds = [Ds, D];
    end
    avgConsistency = mean(Ds(:));
end
