# Supplementary material for: A novel incomplete hesitant fuzzy information supplement and clustering method for large-scale group decision-making
Source: PeerJ Comput Sci. 2024 Jan 16;10:e1803. doi: 10.7717/peerj-cs.1803 (PMC10807752; doi:10.7717/peerj-cs.1803)
Supplement: Supplemental Information 3 [file peerj-cs-10-1803-s003.zip › file/CollaborativeFiltering.m]

function neighbors = CollaborativeFiltering( TrustValue, expertNum, type, param )
%COLLABORATIVEFILTERING Collaborative filtering
%Collaborative Filtering Based on Trust Relationship
%TrustValue: Trust value matrix
%expertNum Expert number
%type Type of collaborative filtering 1£ºThreshold method  2£ºN-neighbor method
%param If threshold -- similarity threshold; N nearest neighbors -- select number of neighbors
    [Y, I] = sort(TrustValue(expertNum,:) , 'descend');
    if type == 2 
        neighbors = I(1,1:param);
    else
        neighbors = [];
        for i = 1 : length(Y)
            if Y(i) >= param
                neighbors = [neighbors, I(i)];
            else
                break;
            end
        end
    end
end
