# Supplementary material for: A novel incomplete hesitant fuzzy information supplement and clustering method for large-scale group decision-making
Source: PeerJ Comput Sci. 2024 Jan 16;10:e1803. doi: 10.7717/peerj-cs.1803 (PMC10807752; doi:10.7717/peerj-cs.1803)
Supplement: Supplemental Information 3 [file peerj-cs-10-1803-s003.zip › file/HFSs.xlsx]

## Sheet: Sheet1
	c1	c2	c3	c1	c2	c3	c1	c2	c3	c1	c2	c3
E1	[0.60,0.72,0.78,0.85,0.90]		[0.20,0.32,0.38,0.45]	[0.40,0.52,0.58,0.65]	[0.60,0.72,0.78,0.85,0.90]		[0.60,0.72,0.78,0.85,0.90]		[0.40,0.52,0.58,0.65]	[0.75,0.82,0.88,0.95]	[0.40,0.52,0.58,0.65]	[0.60,0.72,0.78,0.85,0.90]
E2			[0.41,0.53,0.59,0.68,0.59]	[0.40,0.52,0.58,0.65]	[0.20,0.32,0.38,0.45]	[0.40,0.50,0.58,0.65]	[0.60,0.72,0.78,0.85,0.90]		[0.59,0.66,0.76,0.85,0.79]	[0.75,0.82,0.88,0.95]	[0.60,0.72,0.78,0.85,0.90]	[0.400,0.52,0.58,0.65]
E3	[0.60,0.72,0.78,0.85,0.90]		[0.20,0.32,0.38,0.45]	[0.60,0.72,0.78,0.85,0.90]		[0.40,0.52,0.58,0.65]	[0.40,0.52,0.58,0.65]	[0.75,0.82,0.88,0.95]	[0.60,0.72,0.78,0.85,0.90]	[0.75,0.82,0.88,0.95]	[0.20,0.32,0.38,0.45]	[0.400,0.52,0.58,0.65]
E4	[0.20,0.32,0.38,0.45]		[0.75,0.82,0.88,0.95]		[0.40,0.52,0.58,0.65]		[0.40,0.52,0.58,0.65]	[0.40,0.52,0.58,0.65]	[0.75,0.82,0.88,0.95]	[0.40,0.52,0.58,0.65]	[0.60,0.72,0.78,0.85,0.90]	[0.40,0.52,0.58,0.65]
E5	[0.40,0.52,0.58,0.65]	[0.40,0.52,0.58,0.65]	[0.60,0.72,0.78,0.85,0.90]	[0.60,0.72,0.78,0.85,0.90]	[0.40,0.52,0.58,0.65]	[0.60,0.72,0.78,0.85,0.90]	[0.60,0.72,0.78,0.85,0.90]	[0.75,0.82,0.88,0.95]	[0.40,0.52,0.58,0.65]	[0.60,0.72,0.78,0.85,0.90]	[0.60,0.72,0.78,0.85,0.90]	[0.20,0.32,0.38,0.45]
E6	[0.40,0.52,0.58,0.65]	[0.60,0.72,0.78,0.85,0.90]	[0.20,0.32,0.38,0.45]	[0.60,0.72,0.78,0.85,0.90]			[0.60,0.72,0.78,0.85,0.90]	[0.20,0.32,0.38,0.45]	[0.40,0.52,0.58,0.65]	[0.75,0.82,0.88,0.95]	[0.40,0.52,0.58,0.65]	[0.60,0.72,0.78,0.85,0.90]
E7	[0.60,0.72,0.78,0.85,0.90]	[0.20,0.32,0.38,0.45]		[0.40,0.52,0.58,0.65]		[0.40,0.52,0.58,0.65]	[0.60,0.72,0.78,0.85,0.90]	[0.20,0.32,0.38,0.45]	[0.60,0.72,0.78,0.85,0.90]	[0.60,0.72,0.78,0.85,0.90]	[0.40,0.52,0.58,0.65]	[0.40,0.52,0.58,0.65]
E8	[0.60,0.72,0.78,0.85,0.90]	[0.75,0.82,0.88,0.95]	[0.40,0.52,0.58,0.65]	[0.60,0.72,0.78,0.85,0.90]	[0.60,0.72,0.78,0.85,0.90]	[0.40,0.52,0.58,0.65]	[0.40,0.52,0.58,0.65]	[0.05,0.12,0.18,0.25]	[0.60,0.72,0.78,0.85,0.90]	[0.40,0.52,0.58,0.65]	[0.40,0.52,0.58,0.65]	[0.40,0.52,0.58,0.65]
E9	[0.40,0.52,0.58,0.65]	[0.60,0.72,0.78,0.85,0.90]	[0.60,0.72,0.78,0.85,0.90]	[0.40,0.52,0.58,0.65]		[0.60,0.72,0.78,0.85,0.90]	[0.40,0.52,0.58,0.65]		[0.75,0.82,0.88,0.95]	[0.75,0.82,0.88,0.95]	[0.60,0.72,0.78,0.85,0.90]	[0.40,0.52,0.58,0.65]
E10	[0.40,0.52,0.58,0.65]	[0.60,0.72,0.78,0.85,0.90]	[0.40,0.52,0.58,0.65]	[0.60,0.72,0.78,0.85,0.90]	[0.05,0.12,0.18,0.25]	[0.40,0.52,0.58,0.65]	[0.75,0.82,0.88,0.95]	[0.40,0.52,0.58,0.65]	[0.40,0.52,0.58,0.65]	[0.60,0.72,0.78,0.85,0.90]	[0.60,0.72,0.78,0.85,0.90]	[0.20,0.32,0.38,0.45]
E11	[0.40,0.52,0.58,0.65]	[0.60,0.72,0.78,0.85,0.90]	[0.20,0.32,0.38,0.45]	[0.60,0.72,0.78,0.85,0.90]	[0.60,0.72,0.78,0.85,0.90]	[0.75,0.82,0.88,0.95]	[0.60,0.72,0.78,0.85,0.90]	[0.95,1,1,1]	[0.40,0.52,0.58,0.65]	[0.40,0.52,0.58,0.65]	[0.60,0.72,0.78,0.85,0.90]	[0.60,0.72,0.78,0.85,0.90]
E12	[0.60,0.72,0.78,0.85,0.90]	[0.20,0.32,0.38,0.45]	[0.40,0.52,0.58,0.65]	[0.40,0.52,0.58,0.65]	[0.75,0.82,0.88,0.95]	[0.40,0.52,0.58,0.65]	[0.60,0.72,0.78,0.85,0.90]	[0.75,0.82,0.88,0.95]	[0.75,0.82,0.88,0.95]	[0.75,0.82,0.88,0.95]	[0.60,0.72,0.78,0.85,0.90]	[0.40,0.52,0.58,0.65]
E13	[0.60,0.72,0.78,0.85,0.90]	[0.40,0.52,0.58,0.65]	[0.20,0.32,0.38,0.45]	[0.60,0.72,0.78,0.85,0.90]			[0.40,0.52,0.58,0.65]		[0.60,0.72,0.78,0.85,0.90]	[0.75,0.82,0.88,0.95]	[0.40,0.52,0.58,0.65]	[0.40,0.52,0.58,0.65]
E14	[0.20,0.32,0.38,0.45]	[0.60,0.72,0.78,0.85,0.90]	[0.40,0.52,0.58,0.65]	[0.60,0.72,0.78,0.85,0.90]	[0.60,0.72,0.78,0.85,0.90]	[0.75,0.82,0.88,0.95]	[0.40,0.52,0.58,0.65]	[0.60,0.72,0.78,0.85,0.90]	[0.75,0.82,0.88,0.95]	[0.60,0.72,0.78,0.85,0.90]	[0.40,0.52,0.58,0.65]	[0.40,0.52,0.58,0.65]
E15	[0.60,0.72,0.78,0.85,0.90]	[0.20,0.32,0.38,0.45]	[0.40,0.52,0.58,0.65]	[0.40,0.52,0.58,0.65]	[0.60,0.72,0.78,0.85,0.90]	[0.40,0.52,0.58,0.65]	[0.60,0.72,0.78,0.85,0.90]	[0.20,0.32,0.38,0.45]	[0.75,0.82,0.88,0.95]	[0.75,0.82,0.88,0.95]	[0.40,0.52,0.58,0.65]	[0.40,0.52,0.58,0.65]
E16	[0.60,0.72,0.78,0.85,0.90]	[0.60,0.72,0.78,0.85,0.90]	[0.20,0.32,0.38,0.45]	[0.60,0.72,0.78,0.85,0.90]	[0.40,0.52,0.58,0.65]	[0.40,0.52,0.58,0.65]	[0.40,0.52,0.58,0.65]	[0.75,0.82,0.88,0.95]	[0.60,0.72,0.78,0.85,0.90]	[0.75,0.82,0.88,0.95]	[0.20,0.32,0.38,0.45]	[0.40,0.52,0.58,0.65]
E17	[0.20,0.32,0.38,0.45]	[0.60,0.72,0.78,0.85,0.90]	[0.75,0.82,0.88,0.95]	[0.60,0.72,0.78,0.85,0.90]	[0.40,0.52,0.58,0.65]	[0.60,0.72,0.78,0.85,0.90]	[0.20,0.32,0.38,0.45]	[0.40,0.52,0.58,0.65]	[0.75,0.82,0.88,0.95]	[0.75,0.82,0.88,0.95]	[0.40,0.52,0.58,0.65]	[0.40,0.52,0.58,0.65]
E18	[0.40,0.52,0.58,0.65]	[0.40,0.52,0.58,0.65]	[0.60,0.72,0.78,0.85,0.90]	[0.60,0.72,0.78,0.85,0.90]	[0.05,0.12,0.18,0.25]	[0.40,0.52,0.58,0.65]	[0.75,0.82,0.88,0.95]	[0.60,0.72,0.78,0.85,0.90]	[0.40,0.52,0.58,0.65]	[0.75,0.82,0.88,0.95]	[0.60,0.72,0.78,0.85,0.90]	[0.20,0.32,0.38,0.45]
E19	[0.60,0.72,0.78,0.85,0.90]	[0.20,0.32,0.38,0.45]	[0.40,0.52,0.58,0.65]	[0.40,0.52,0.58,0.65]	[0.60,0.72,0.78,0.85,0.90]	[0.40,0.52,0.58,0.65]	[0.60,0.72,0.78,0.85,0.90]	[0.20,0.32,0.38,0.45]	[0.75,0.82,0.88,0.95]	[0.75,0.82,0.88,0.95]	[0.40,0.52,0.58,0.65]	[0.40,0.52,0.58,0.65]
E20	[0.60,0.72,0.78,0.85,0.90]	[0.60,0.72,0.78,0.85,0.90]	[0.20,0.32,0.38,0.45]	[0.60,0.72,0.78,0.85,0.90]	[0.40,0.52,0.58,0.65]	[0.40,0.52,0.58,0.65]	[0.40,0.52,0.58,0.65]	[0.75,0.82,0.88,0.95]	[0.60,0.72,0.78,0.85,0.90]	[0.75,0.82,0.88,0.95]	[0.20,0.32,0.38,0.45]	[0.40,0.52,0.58,0.65]
