# Supplementary material for: A novel incomplete hesitant fuzzy information supplement and clustering method for large-scale group decision-making
Source: PeerJ Comput Sci. 2024 Jan 16;10:e1803. doi: 10.7717/peerj-cs.1803 (PMC10807752; doi:10.7717/peerj-cs.1803)
Supplement: Supplemental Information 3 [file peerj-cs-10-1803-s003.zip › file/IsDirTrust.m]

function isDirTrust = IsDirTrust( src, des )
%ISDIRTRUST Is there a direct trust relationship 
% Obtained from the initial trust matrix
    global SN
    isDirTrust = 0;
    if SN(src, des) ~= 0 && SN(src, des) ~= inf
        isDirTrust = 1;
    end
end
