# Supplementary material for: A novel incomplete hesitant fuzzy information supplement and clustering method for large-scale group decision-making
Source: PeerJ Comput Sci. 2024 Jan 16;10:e1803. doi: 10.7717/peerj-cs.1803 (PMC10807752; doi:10.7717/peerj-cs.1803)
Supplement: Supplemental Information 3 [file peerj-cs-10-1803-s003.zip › file/IsIncomplete.m]

function  attribute_set  = IsIncomplete( HFS )
%IsIncomplete Determine whether an expert evaluation matrix is incomplete
%   Returns the attribute number that needs to be populated
    attribute_set = [];
    for i = 1 : length(HFS)
        if isempty(HFS{i})
            attribute_set = [attribute_set, i];
        end
    end
end
