# Supplementary material for: A novel incomplete hesitant fuzzy information supplement and clustering method for large-scale group decision-making
Source: PeerJ Comput Sci. 2024 Jan 16;10:e1803. doi: 10.7717/peerj-cs.1803 (PMC10807752; doi:10.7717/peerj-cs.1803)
Supplement: Supplemental Information 3 [file peerj-cs-10-1803-s003.zip › file/SN.xlsx]

## Sheet: Sheet1
	E1	E2	E3	E4	E5	E6	E7	E8	E9	E10	E11	E12	E13	E14	E15	E16	E17	E18	E19	E20
E1	0	inf	inf	inf	inf	0.6	0.6	1	1	inf	inf	inf	inf	inf	-0.6	inf	inf	inf	-0.8	inf
E2	inf	0	inf	inf	0.6	inf	inf	inf	inf	inf	inf	0.6	0.6	inf	inf	inf	inf	inf	inf	inf
E3	inf	inf	0	inf	inf	0.8	inf	inf	inf	0.6	0.6	inf	inf	1	inf	inf	inf	inf	inf	inf
E4	inf	inf	inf	0	inf	inf	0.8	0.8	inf	inf	inf	inf	0.8	inf	inf	1	0.6	0.6	inf	inf
E5	0.4	inf	0.8	inf	0	inf	inf	0.8	inf	0.6	inf	inf	inf	inf	inf	inf	inf	inf	1	inf
E6	inf	inf	inf	inf	0.6	0	inf	inf	0.8	inf	inf	inf	inf	inf	0.8	inf	inf	0.8	inf	inf
E7	inf	inf	inf	0.6	inf	inf	0	0.6	inf	inf	inf	inf	inf	inf	inf	inf	inf	inf	inf	inf
E8	-0.6	inf	inf	0.8	inf	inf	inf	0	inf	inf	inf	inf	inf	-0.2	inf	inf	inf	inf	inf	0.8
E9	inf	inf	inf	inf	inf	inf	inf	inf	0	0.8	0.8	inf	inf	inf	inf	inf	inf	inf	inf	inf
E10	inf	inf	inf	0.8	inf	inf	inf	inf	inf	0	0.8	inf	inf	inf	inf	inf	inf	inf	inf	inf
E11	inf	inf	1	inf	inf	inf	1	inf	inf	inf	0	inf	inf	inf	inf	inf	inf	inf	inf	inf
E12	inf	0.6	inf	inf	inf	inf	inf	inf	inf	inf	inf	0	inf	0.4	0.8	inf	inf	inf	1	1
E13	inf	0.8	inf	1	inf	inf	inf	inf	inf	inf	inf	inf	0	inf	inf	0.4	0.8	inf	inf	inf
E14	inf	0.6	inf	1	inf	0.6	inf	inf	inf	inf	0.6	0.6	inf	0	inf	inf	inf	inf	inf	inf
E15	inf	inf	inf	-1	inf	inf	inf	inf	inf	-0.8	inf	inf	inf	inf	0	inf	inf	inf	-0.2	inf
E16	1	inf	inf	inf	inf	inf	inf	0.8	inf	inf	inf	inf	inf	inf	0.6	0	inf	inf	inf	inf
E17	inf	inf	inf	inf	inf	inf	inf	1	inf	inf	inf	inf	inf	inf	inf	inf	0	inf	inf	inf
E18	inf	inf	0.6	inf	inf	inf	inf	1	inf	0.6	inf	inf	inf	inf	inf	inf	inf	0	inf	inf
E19	inf	inf	0.8	inf	inf	inf	inf	inf	inf	inf	inf	inf	inf	inf	inf	inf	inf	inf	0	inf
E20	inf	inf	0.6	inf	inf	inf	inf	inf	inf	inf	inf	0.8	inf	inf	inf	inf	inf	inf	0.6	0
