# Supplementary material for: A novel incomplete hesitant fuzzy information supplement and clustering method for large-scale group decision-making
Source: PeerJ Comput Sci. 2024 Jan 16;10:e1803. doi: 10.7717/peerj-cs.1803 (PMC10807752; doi:10.7717/peerj-cs.1803)
Supplement: Supplemental Information 3 [file peerj-cs-10-1803-s003.zip › file/drawClusting.m]

x = linspace(0,2*pi,200);
y = cos(x) + rand(1,200);
sz = 100;
c = linspace(1,200,length(x));
scatter(x,y,sz,c,'filled')
