# Supplementary material for: A novel incomplete hesitant fuzzy information supplement and clustering method for large-scale group decision-making
Source: PeerJ Comput Sci. 2024 Jan 16;10:e1803. doi: 10.7717/peerj-cs.1803 (PMC10807752; doi:10.7717/peerj-cs.1803)
Supplement: Supplemental Information 3 [file peerj-cs-10-1803-s003.zip › file/getCreditScore.m]

function creditScore = getCreditScore(Graph , expertNum)
%GETCREDITSCORE Obtain the trust score of an expert in the dissemination process
%After the trust in-value of each user is summed up, it is uniformly allocated to the trust out-degree associated users as its own trust resource.
    creditScore = 0;
   % preNodes = find(0<Graph(:,expertNum) & Graph(:,expertNum)<inf); %Get all the nodes that trust the node according to the Graph
    preNodes = find(Graph(:,expertNum)<inf); %Get all the predecessor nodes of the node (including trust and distrust) according to the Graph.
    nextNodes = find(0<Graph(expertNum,:) & Graph(expertNum,:)<inf); %Obtaining a trust node of the node according to a Graph
    for i = 1 : length(preNodes)
        creditScore = creditScore + Graph(preNodes(i),expertNum);
    end
    creditScore = creditScore / length(nextNodes);
end
