# Supplementary material for: A novel incomplete hesitant fuzzy information supplement and clustering method for large-scale group decision-making
Source: PeerJ Comput Sci. 2024 Jan 16;10:e1803. doi: 10.7717/peerj-cs.1803 (PMC10807752; doi:10.7717/peerj-cs.1803)
Supplement: Supplemental Information 3 [file peerj-cs-10-1803-s003.zip › file/getSourceData.m]

HFSs = {
        {[];[];[0.4]};
        {[0.26,0.34];[];[0.18,0.33,0.39]};
        {[0.2];[];[0.25,0.32,0.33]};
        {[0.22,0.38];[];[0.23,0.37]};
        {[0.7];[];[0.65,0.71,0.74]};
        {[0.73,0.87];[];[0.62,0.69,0.79]};
        {[0.57,0.75,0.78];[];[0.62,0.78]};
        {[0.7,0.75,0.95];[];[]};
        };
 
 nHFS = FillLostValue(HFSs, 8, [1,3]);
% if isempty(nHFS)
%     disp('dsda')
% end
    

   
   
