# Supplementary material for: A novel incomplete hesitant fuzzy information supplement and clustering method for large-scale group decision-making
Source: PeerJ Comput Sci. 2024 Jan 16;10:e1803. doi: 10.7717/peerj-cs.1803 (PMC10807752; doi:10.7717/peerj-cs.1803)
Supplement: Supplemental Information 3 [file peerj-cs-10-1803-s003.zip › file/trustAggregation.m]

function comTrustValue = trustAggregation(SN,src,des,isValidNode,reputation, w)
%trustAggregation Trust value aggregation
%SN Trust Matrix
%src Source node
%des Destination node
%isValidNode Can it be used as a relay node matrix
%reputation Global trust can also be understood as prestige.
%w Global Reputation Weight
    
    %Get all paths to indirect trust
    routes = findPath(SN,src,des,1,isValidNode);
    [rows, cols] = size(routes); %rows Number of paths cols Number of paths
    %Calculate the indirect trust
    switch rows
        case 1
            innrTrustValue = routes(cols);
        case 0 
            innrTrustValue = 0;
        otherwise
            innrTrustValue = sum(routes(:,cols)) / rows;  %Trust aggregation of different paths
    end
    
    %Comprehensive trust value = w* global reputation + £¨£¨1-w£© * indirect trust value£©
    comTrustValue = w * reputation + innrTrustValue * (1 - w);
end
